# Supplementary material for: Couple-Based Carrier Screening: How Gene and Variant Considerations Impact Outcomes
Source: Genes (Basel). 2025 May 30;16(6):671. doi: 10.3390/genes16060671 (PMC12192196; doi:10.3390/genes16060671)
Supplement: Supplementary file 1 [file genes-16-00671-s001.zip]

Archive with 1 entries (1 files):
- genes-3570662-supplementary.pdf
